# Supplementary material for: Improved HDAC Inhibition, Stronger Cytotoxic Effect and Higher Selectivity against Leukemias and Lymphomas of Novel, Tricyclic Vorinostat Analogues
Source: Pharmaceuticals (Basel). 2021 Aug 26;14(9):851. doi: 10.3390/ph14090851 (PMC8470702; doi:10.3390/ph14090851)
Supplement: Supplementary file 1 [file pharmaceuticals-14-00851-s001.zip]

Archive with 1 entries (1 files):
- pharmaceuticals-1327412-supplementary.pdf
